# Supplementary material for: Association of Body Mass Index with Risk of Household Catastrophic Health Expenditure in China: A Population-Based Cohort Study
Source: Nutrients. 2022 Sep 27;14(19):4014. doi: 10.3390/nu14194014 (PMC9571178; doi:10.3390/nu14194014)
Supplement: Supplementary file 1 [file nutrients-14-04014-s001.zip]

Archive with 1 entries (1 files):
- nutrients-1921219-supplementary.pdf
